# Supplementary material for: Effect of Water Regimen on Fruit Growth, Metabolomic Profile, and Postharvest Quality of ‘Hass’ Avocados
Source: Plants (Basel). 2026 Jun 11;15(12):1807. doi: 10.3390/plants15121807 (PMC13306940; doi:10.3390/plants15121807)
Supplement: Supplementary file 1 [file plants-15-01807-s001.zip]

Archive with 8 entries (8 files):
- Table S6. Two-way ANOVA non-polar metabolites exocarp.xlsx
- Supplementary Figures.pdf
- Supplementary Table S7 - Results pathway analysis.pdf
- Table S1. Two-way ANOVA polar metabolites mesocarp.xlsx
- Table S2. Two-way ANOVA FAMEs mesocarp.xlsx
- Table S3. Two-way ANOVA non polar metabolites mesocarp.xlsx
- Table S4. Two-way ANOVA polar metabolites exocarp.xlsx
- Table S5. Two-way ANOVA FAMEs exocarp.xlsx
