# Supplementary material for: Effect of Water Regimen on Fruit Growth, Metabolomic Profile, and Postharvest Quality of ‘Hass’ Avocados
Source: Plants (Basel). 2026 Jun 11;15(12):1807. doi: 10.3390/plants15121807 (PMC13306940; doi:10.3390/plants15121807)
Supplement: Supplementary file 1 [file plants-15-01807-s001.zip › Table S6. Two-way ANOVA non-polar metabolites exocarp.xlsx]

## Sheet: anova_between_sbj (6)
Supplementary Table S6. Two-way ANOVA output for non-polar metabolites (FDR cutoff of 0.05) in epicarp tissue. Time corresponds to developmental stage and treatment to irrigation treatments
	Time(F.val)	Time(raw.p)	Time(adj.p)	Treatment(F.val)	Treatment(raw.p)	Treatment(adj.p)	Interaction(F.val)	Interaction(raw.p)	Interaction(adj.p)
Unknown3	26902	3.16e-11	1.2956e-05	15657	0.000342	0.0042298	0.601	0.7	0.7359
Unknown8	20676	1.09e-09	0.00022345	5538	0.024	0.085417	1208	0.325	0.47362
Unknown11	14.4	9.28e-08	0.012683	4043	0.052	0.14213	1691	0.162	0.45415
Unknown6	10593	2.6e-06	0.02665	5458	0.025	0.085417	1049	0.404	0.50165
cis-5-8 11-Eicosatrienoic acid	10196	3.82e-06	0.31324	14512	0.000524	0.0042298	1.67	0.167	0.45415
Fatty acid unknown3	9528	7.45e-06	0.50908	26935	8.4e-06	0.0003444	2056	0.094	0.45415
Unknown10	9.08	1.18e-05	0.66112	14069	0.000619	0.0042298	0.526	0.755	0.77388
Unknown9	8.99	1.29e-05	0.66112	14454	0.000535	0.0042298	1432	0.236	0.45415
Unknown7	7886	4.25e-05	0.00017712	7683	0.009	0.041	0.916	0.481	0.56346
Fatty acid unknown1	7872	4.32e-05	0.00017712	3511	0.069	0.17681	0.481	0.788	0.788
Petroselinic acid	7248	8.77e-05	0.00032688	1363	0.251	0.51348	0.857	0.519	0.58619
Fatty acid unknown2	6.61	0.000185	0.00063208	8027	0.008	0.041	1028	0.416	0.50165
Linoelaidic acid	5801	0.0005	0.0015769	22.12	3.71e-05	0.00076055	2044	0.096	0.45415
1-Monooleoylglycerol	5389	0.000845	0.0024746	0.121	0.73	0.85514	1731	0.152	0.45415
Oleic acid	5305	0.000942	0.0025748	1294	0.263	0.51348	1592	0.187	0.45415
Phytol	4861	0.002	0.005125	4135	0.049	0.14213	3141	0.019	0.451
1-Heptadecanol	4281	0.004	0.0096471	0.688	0.412	0.72262	0.806	0.553	0.59666
2-Palmitoylglycerol	4011	0.005	0.011389	0.981	0.328	0.61127	0.841	0.529	0.58619
17-Octadecynoic acid	3.79	0.007	0.015105	10741	0.002	0.011714	1332	0.273	0.45415
2-Oleoylglycerol	3711	0.008	0.0164	0.025	0.875	0.94408	1649	0.172	0.45415
Elaidic acid	3539	0.011	0.021476	1616	0.212	0.45747	1598	0.186	0.45415
β-Sitosterol	3364	0.014	0.026091	0.435	0.514	0.75214	3043	0.022	0.451
Isopropyl myristate	3255	0.016	0.028522	5952	0.02	0.082	2.29	0.066	0.45415
Palmitic acid	3072	0.021	0.035875	0.065	0.8	0.91111	1947	0.11	0.45415
