# Supplementary material for: Effect of Water Regimen on Fruit Growth, Metabolomic Profile, and Postharvest Quality of ‘Hass’ Avocados
Source: Plants (Basel). 2026 Jun 11;15(12):1807. doi: 10.3390/plants15121807 (PMC13306940; doi:10.3390/plants15121807)
Supplement: Supplementary file 1 [file plants-15-01807-s001.zip › Table S1. Two-way ANOVA polar metabolites mesocarp.xlsx]

## Sheet: anova_between_sbj (1)
Supplementary Table S1. Two-way ANOVA output for polar metabolites (FDR cutoff of 0.05) in mesocarp tissue. Time corresponds to developmental stage and treatment to irrigation treatments
	Time(F.val)	Time(raw.p)	Time(adj.p)	Treatment(F.val)	Treatment(raw.p)	Treatment(adj.p)	Interaction(F.val)	Interaction(raw.p)	Interaction(adj.p)
Fumaric acid	19312	2.63e-09	5.0313e-05	39188	3.13e-07	0.13772	3.29	0.015	0.047143
Asparagine	20849	9.79e-10	1.958e-06	23018	2.78e-05	0.00040773	3887	0.006	0.0264
L-Aspartic acid	9433	8.2e-06	0.10309	20494	6.31e-05	0.00058696	9535	7.39e-06	0.00016258
Malonic acid	8446	2.31e-05	0.26062	20329	6.67e-05	0.00058696	1016	0.423	0.48979
Malic acid	16305	2.14e-08	0.00033629	18182	0.000139	0.0010193	1673	0.166	0.22133
Serine	26548	3.8e-11	9.8353e-07	17038	0.000207	0.0013011	2095	0.089	0.13503
Ethanolamine	9179	1.06e-05	0.12274	15785	0.000326	0.001793	0.67	0.649	0.69649
L-Threonine	12792	3.53e-07	0.0050103	14885	0.000455	0.0022244	2105	0.087	0.13503
Sugar alcohol unknown1	4.13	0.005	0.0051163	14465	0.000533	0.0023452	1351	0.266	0.3344
Erythrono-1-4-lactone E	77026	3.33e-18	2.0931e-13	13855	0.000672	0.002688	9013	1.27e-05	0.00018627
Glycine	16.12	2.46e-08	0.00037324	13284	0.000838	0.0030727	0.322	0.897	0.897
Perseitol	18445	4.69e-09	8.2544e-05	10107	0.003	0.0094286	0.739	0.599	0.6677
Glyceric acid	123.37	1.3e-21	2.86e-20	10467	0.003	0.0094286	2568	0.044	0.084174
Oxalic acid	26065	4.89e-11	1.1324e-06	9605	0.004	0.011733	0.728	0.607	0.6677
meso-Erythritol	41907	4.98e-14	1.5651e-09	9104	0.005	0.01375	1.33	0.274	0.33489
L-Isoleucine	24351	1.24e-10	2.728e-07	7395	0.01	0.025882	5369	0.000868	0.0055
D-Arabinose	94567	1.13e-19	8.2867e-15	6991	0.012	0.029333	3373	0.013	0.044
L-Glutamine	12402	4.96e-07	6.82e-07	6446	0.016	0.037053	2113	0.086	0.13503
(r*s*)-3 4-dihydroxybutanoic acid	18.5	4.52e-09	8.2544e-05	6051	0.019	0.038	2879	0.028	0.077
D-Xylose	75102	5.02e-18	2.761e-14	6042	0.019	0.038	2937	0.025	0.073333
Sucrose	48415	5.45e-15	1.8446e-10	5994	0.019	0.038	11663	9.58e-07	0.42152
D-Glucose-6-phosphate	28035	1.78e-11	4.895e-08	5751	0.022	0.042087	3.92	0.006	0.0264
Myo-Inositol	114.19	4.81e-21	5.291e-17	5257	0.028	0.051333	2593	0.042	0.084
L-Glutamic acid	23481	2.03e-10	4.2533e-06	3805	0.059	0.10384	3391	0.013	0.044
Succinic acid	29395	9.1e-12	2.6693e-07	3657	0.064	0.10831	2673	0.037	0.084
Organic acid unknown1	5825	0.000486	0.00052156	2877	0.099	0.16133	2192	0.077	0.13031
D-Rhamnose	26073	4.87e-11	1.1324e-06	2705	0.109	0.17129	0.519	0.76	0.77767
D-Fructose	187.24	1.03e-24	4.532e-20	2515	0.121	0.18359	1743	0.15	0.20625
D-Glucose	68.45	2.26e-17	9.944e-14	2406	0.13	0.19067	2605	0.041	0.084
Xylitol	9.24	1e-05	0.11892	1724	0.197	0.27961	1651	0.172	0.22259
L-Phenylalanine	16.73	1.57e-08	0.00025585	1221	0.277	0.38088	2.04	0.096	0.13626
Lactic Acid	4709	0.002	0.0020952	1153	0.29	0.38667	2258	0.069	0.12144
L-Valine	17513	8.95e-09	0.00015146	0.966	0.332	0.42965	5282	0.000972	0.0055
L-Alanine	14766	6.94e-08	0.0010179	0.83	0.368	0.46263	3595	0.01	0.04
α-Hydroxyglutaric acid	9341	9.01e-06	0.11012	0.706	0.406	0.49622	6557	0.000198	0.002178
D-Ribose	49062	4.43e-15	1.6243e-10	0.507	0.481	0.572	0.557	0.732	0.76686
D-Mannoheptulose	11821	8.31e-07	0.001108	0.449	0.507	0.58705	5118	0.001	0.0055
L-Threonic acid	97707	6.56e-20	5.7728e-15	0.368	0.548	0.61826	1.16	0.348	0.41384
Quinic acid	120.03	2.07e-21	3.036e-17	0.225	0.638	0.7018	2.64	0.039	0.084
Glycolic acid	49594	3.75e-15	1.5e-14	0.167	0.685	0.73512	2608	0.041	0.084
Shikimic acid	69742	1.67e-17	8.1644e-13	0.125	0.725	0.75952	2453	0.052	0.095333
Catechine	1822	0.133	0.133	0.109	0.743	0.76028	5216	0.001	0.0055
Citric acid	6383	0.000244	0.0002684	0.022	0.884	0.884	2617	0.041	0.084
GABA	11694	9.32e-07	0.012061	29545	3.95e-06	8.69e-05	2053	0.094	0.13626
