# Supplementary material for: Effect of Water Regimen on Fruit Growth, Metabolomic Profile, and Postharvest Quality of ‘Hass’ Avocados
Source: Plants (Basel). 2026 Jun 11;15(12):1807. doi: 10.3390/plants15121807 (PMC13306940; doi:10.3390/plants15121807)
Supplement: Supplementary file 1 [file plants-15-01807-s001.zip › Table S2. Two-way ANOVA FAMEs mesocarp.xlsx]

## Sheet: anova_between_sbj (2)
Supplementary Table S2. Two-way ANOVA output for fatty acid methyl esters FAMES (FDR cutoff of 0.05) in mesocarp tissue. Time corresponds to developmental stage and treatment to irrigation treatments
	Time(F.val)	Time(raw.p)	Time(adj.p)	Treatment(F.val)	Treatment(raw.p)	Treatment(adj.p)	Interaction(F.val)	Interaction(raw.p)	Interaction(adj.p)
Oleic acid	136.12	2.45e-22	1.47e-21	0.013	0.909	0.909	1476	0.222	0.448
Palmitic acid	61514	1.26e-16	3.78e-16	5475	0.025	0.05	1006	0.428	0.642
Linoleic acid	42423	4.13e-14	7.815e-11	1604	0.213	0.2556	0.282	0.92	0.92
Palmitoleic acid	41779	5.21e-14	7.815e-11	4753	0.036	0.054	1468	0.224	0.448
Stearic acid	36316	4.25e-13	5.1e-13	5872	0.021	0.05	1614	0.181	0.448
Linolenic acid	13557	1.85e-07	1.85e-07	5747	0.022	0.05	0.347	0.881	0.92
