# Supplementary material for: Effect of Water Regimen on Fruit Growth, Metabolomic Profile, and Postharvest Quality of ‘Hass’ Avocados
Source: Plants (Basel). 2026 Jun 11;15(12):1807. doi: 10.3390/plants15121807 (PMC13306940; doi:10.3390/plants15121807)
Supplement: Supplementary file 1 [file plants-15-01807-s001.zip › Table S3. Two-way ANOVA non polar metabolites mesocarp.xlsx]

## Sheet: anova_between_sbj (3)
Supplementary Table S3. Two-way ANOVA output for non-polar metabolites (FDR cutoff of 0.05) in mesocarp tissue. Time corresponds to developmental stage and treatment to irrigation treatments
	Time(F.val)	Time(raw.p)	Time(adj.p)	Treatment(F.val)	Treatment(raw.p)	Treatment(adj.p)	Interaction(F.val)	Interaction(raw.p)	Interaction(adj.p)
1-Monooleoylglycerol	56.24	5.23e-16	2.6673e-10	11675	0.002	0.01275	3.19	0.017	0.083455
Fatty acid unknown5	36947	3.29e-13	5.593e-09	1258	0.269	0.4573	2549	0.045	0.15
Phytantriol	38899	1.53e-13	3.9015e-08	0.554	0.462	0.64862	2494	0.049	0.15
1-Heptadecanol	35462	6.03e-13	7.6882e-08	1074	0.307	0.48928	2.48	0.05	0.15
Petroselinic acid	32922	1.79e-12	1.8258e-07	0.025	0.875	0.92216	3.15	0.018	0.083455
Campesterol	31.3	3.71e-12	3.1535e-07	5005	0.032	0.096	1841	0.129	0.27132
Unknown8	25301	7.37e-11	3.417e-07	6694	0.014	0.054923	2634	0.04	0.15
Oleic acid	30679	4.95e-12	3.6064e-07	20607	6.08e-05	0.0007752	2421	0.054	0.153
17-Octadecynoic acid	30087	6.54e-12	4.1692e-07	0.021	0.886	0.92216	3369	0.013	0.073667
Fatty acid unknown1	24388	1.22e-10	5.185e-07	5613	0.023	0.083786	5821	0.000488	0.006222
Fatty acid unknown2	27808	1.99e-11	1.1277e-06	1.01	0.322	0.49764	4288	0.004	0.034
Linoleic acid	27.37	2.48e-11	1.2648e-06	8276	0.007	0.032455	0.048	0.998	0.998
Unknown17	18206	5.53e-09	1.659e-05	2266	0.141	0.28764	0.258	0.933	0.98045
Fatty acid unknown4	20101	1.57e-09	5.7921e-05	31459	2.32e-06	0.05916	1751	0.148	0.29031
2 3-Dihydroxypropyl icosanoate	20085	1.59e-09	5.7921e-05	0.072	0.79	0.89533	0.48	0.789	0.87476
cis-5,8 11-Eicosatrienoic acid	19076	3.07e-09	0.00010438	5249	0.028	0.08925	2323	0.063	0.1683
Unknown15	18906	3.44e-09	0.00010965	9	0.005	0.028333	0.892	0.497	0.64992
5-Acetyl-2-hydroxybenzoic acid	14463	8.83e-08	0.0002047	17399	0.000182	0.0013406	8187	3.05e-05	0.00077775
Aliphatic alcohol unknown1	17492	9.08e-09	0.00025727	1312	0.26	0.45724	1307	0.283	0.45103
2-Oleoylglycerol	16261	2.21e-08	0.00056355	0.632	0.432	0.648	0.909	0.486	0.64992
Unknown10	16018	2.65e-08	0.00064357	1462	0.234	0.42621	1031	0.414	0.5865
Unknown14	12578	4.25e-07	0.0007225	2069	0.159	0.31188	1242	0.31	0.47909
Unknown11	14.18	1.11e-07	0.0024613	0.25	0.62	0.77122	0.089	0.994	0.998
Fatty acid unknown3	13963	1.32e-07	0.0027744	0.48	0.493	0.64862	1823	0.133	0.27132
Unknown9	13931	1.36e-07	0.0027744	0.532	0.471	0.64862	1169	0.343	0.5145
Unknown3	13.26	2.37e-07	0.0044767	1.14	0.293	0.48203	2011	0.1	0.24286
Unknown2	12642	4.02e-07	0.0071224	1597	0.214	0.40422	2296	0.066	0.1683
Unknown12	12632	4.05e-07	0.0071224	0.001	0.971	0.986	0.762	0.583	0.72467
Glycerol monostearate	11.19	1.48e-06	0.024348	4259	0.046	0.11171	0.723	0.611	0.72467
Unknown5	10922	1.9e-06	0.030281	55784	8.04e-09	0.0041004	13075	2.77e-07	0.14127
Linoelaidic acid	10624	2.53e-06	0.036866	8588	0.006	0.0306	1833	0.131	0.27132
β-Sitosterol	10491	2.87e-06	0.040658	2887	0.098	0.20825	0.735	0.602	0.72467
Ginkgoneolic acid	10341	3.32e-06	0.045762	4846	0.034	0.096333	0.988	0.438	0.60373
Unknown16	9666	6.47e-06	0.086834	3034	0.09	0.19957	0.795	0.56	0.714
1-Monopalmitin	9369	8.75e-06	0.11442	4.68	0.037	0.099316	0.674	0.646	0.74687
Palmitic acid	8737	1.69e-05	0.21548	4272	0.046	0.11171	0.241	0.942	0.98045
β-Caryophyllene oxide	7969	3.88e-05	0.48263	17762	0.00016	0.0013406	1877	0.123	0.27132
Aliphatic alcohol unknown2	5784	0.000511	0.0006205	0.509	0.48	0.64862	3449	0.012	0.073667
Caryophyllene	5496	0.000737	0.00087412	3146	0.085	0.19705	0.656	0.659	0.74687
Palmitoleic acid	3.89	0.006	0.0069545	5.31	0.027	0.08925	1.36	0.262	0.4454
Elaidic acid	3487	0.011	0.012467	17372	0.000184	0.0013406	1141	0.357	0.5202
Isopropyl myristate	3377	0.013	0.014413	0.473	0.496	0.64862	1713	0.157	0.29656
Alkane unknown2	3359	0.014	0.015191	0.22	0.642	0.77957	1437	0.235	0.42804
Unknown1	2972	0.024	0.0255	0.115	0.736	0.85773	2566	0.044	0.15
Lauric acid	2752	0.033	0.034347	0.445	0.509	0.64898	2.63	0.04	0.15
Stearic acid	2651	0.039	0.03978	0.000316	0.986	0.986	1373	0.258	0.4454
Unknown6	10838	2.06e-06	3.18e-06	6749	0.014	0.054923	5148	0.001	0.0102
Unknown4	10811	2.12e-06	3.18e-06	20833	5.64e-05	0.0007752	6473	0.000219	0.003723
Unknown7	13573	1.82e-07	3.57e-07	0.043	0.838	0.92216	3497	0.011	0.073667
Unknown13	16957	1.33e-08	3.57e-08	0.024	0.879	0.92216	0.258	0.933	0.98045
