# Supplementary material for: Effect of Water Regimen on Fruit Growth, Metabolomic Profile, and Postharvest Quality of ‘Hass’ Avocados
Source: Plants (Basel). 2026 Jun 11;15(12):1807. doi: 10.3390/plants15121807 (PMC13306940; doi:10.3390/plants15121807)
Supplement: Supplementary file 1 [file plants-15-01807-s001.zip › Table S4. Two-way ANOVA polar metabolites exocarp.xlsx]

## Sheet: anova_between_sbj (4)
Supplementary Table S4. Two-way ANOVA output for polar metabolites (FDR cutoff of 0.05) in epicarp tissue. Time corresponds to developmental stage and treatment to irrigation treatments
	Time(F.val)	Time(raw.p)	Time(adj.p)	Treatment(F.val)	Treatment(raw.p)	Treatment(adj.p)	Interaction(F.val)	Interaction(raw.p)	Interaction(adj.p)
Catechine	4562	0.003	0.0035	44.57	8.77e-08	0.018417	1888	0.121	0.21175
Fumaric acid	37.2	2.97e-13	1.926e-09	27567	6.98e-06	0.09772	3436	0.012	0.072
Glycolic acid	4499	0.003	0.0035	22.67	3.11e-05	0.00032655	0.87	0.51	0.658
Glyceric acid	22935	2.78e-10	9.73e-10	21037	5.27e-05	0.00044268	0.91	0.485	0.6571
Malonic acid	3937	0.006	0.0064615	18092	0.000143	0.001001	0.713	0.618	0.7416
Malic acid	6334	0.000259	0.00032964	16855	0.000221	0.001326	2036	0.097	0.20236
Erythrono-1 4-lactone (E)-	15269	4.69e-08	9.849e-05	14135	0.000604	0.003171	0.346	0.882	0.882
L-Glutamic acid	20434	1.27e-09	3.3338e-05	12383	0.001	0.0038182	2345	0.061	0.19425
α-Hydroxyglutaric acid	15553	3.77e-08	0.00083337	12341	0.001	0.0038182	2347	0.061	0.19425
GABA	13212	2.47e-07	0.0045104	12562	0.001	0.0038182	3963	0.006	0.0504
Glycine	4996	0.001	0.0012353	11659	0.002	0.007	2719	0.035	0.147
D-Ribose	46819	9.14e-15	9.597e-11	10209	0.003	0.0096923	5994	0.000393	0.008253
Serine	35895	5.05e-13	2.6512e-08	8465	0.006	0.01575	1973	0.106	0.20236
L-Aspartic acid	7442	7.02e-05	0.92138	8697	0.006	0.01575	1911	0.117	0.21175
Asparagine	1.11	0.372	0.372	8611	0.006	0.01575	1341	0.27	0.42
D-Glucose-6-phosphate	8279	2.76e-05	0.39972	8231	0.007	0.017294	1102	0.377	0.546
L-Threonine	22718	3.16e-10	1.0209e-05	7745	0.009	0.021	2271	0.068	0.19425
L-Isoleucine	22.51	3.57e-10	1.071e-06	6807	0.013	0.028737	4205	0.004	0.0504
meso-Erythritol	19568	2.22e-09	5.18e-09	6746	0.014	0.0294	1453	0.229	0.36992
Organic acid unknown1	10246	3.64e-06	5.88e-06	5589	0.024	0.048	0.562	0.728	0.784
L-Valine	12498	4.56e-07	0.0076608	4664	0.038	0.072545	3597	0.01	0.07
Lactic Acid	3986	0.006	0.0064615	4.09	0.051	0.09313	2039	0.096	0.20236
D-Arabinose	37013	3.21e-13	1.926e-09	3849	0.058	0.1015	0.861	0.517	0.658
Sugar alcohol unknown1	12547	4.36e-07	7.63e-07	3722	0.062	0.10416	0.624	0.682	0.75932
Succinic acid	8411	2.4e-05	3.6e-05	3454	0.071	0.11469	2083	0.09	0.20236
Quinic acid	71826	1.04e-17	2.184e-13	2701	0.109	0.1665	2771	0.032	0.147
D-Xylose	34857	7.77e-13	3.626e-09	2663	0.111	0.1665	0.724	0.61	0.7416
L-Alanine	3.22	0.017	0.017415	2163	0.15	0.21724	1235	0.313	0.4695
Xylitol	4158	0.004	0.0045405	2053	0.161	0.2254	0.646	0.666	0.75932
D-Glucose	14735	7.11e-08	0.0001422	1378	0.248	0.336	1043	0.408	0.5712
D-Mannoheptulose	7446	6.98e-05	0.92138	0.924	0.343	0.45019	2228	0.073	0.19425
Oxalic acid	47219	8.02e-15	9.597e-11	0.773	0.385	0.47559	1976	0.106	0.20236
L-Phenylalanine	19722	2.01e-09	4.9659e-05	0.776	0.384	0.47559	0.484	0.785	0.82425
Myo-Inositol	29262	9.7e-12	3.7036e-07	0.301	0.587	0.7044	2212	0.074	0.19425
Shikimic acid	172.13	4.41e-24	1.8522e-18	0.05	0.825	0.93629	0.618	0.687	0.75932
L-Threonic acid	32152	2.52e-12	1.0584e-07	0.035	0.854	0.93629	2.56	0.044	0.168
Perseitol	13239	2.41e-07	0.0045104	0.056	0.815	0.93629	8685	1.79e-05	0.0007518
Sucrose	9029	1.24e-05	0.19289	0.012	0.914	0.93629	4114	0.005	0.0504
Ethanolamine	8.2	3.01e-05	0.04214	0.015	0.902	0.93629	2.83	0.03	0.147
D-Rhamnose	3677	0.009	0.00945	0.023	0.881	0.93629	0.438	0.819	0.83898
D-Fructose	39139	1.39e-13	1.1676e-08	0.000146	0.99	0.99	1665	0.168	0.28224
Citric acid	20795	1.01e-09	2.828e-06	51.57	1.9e-08	7.98e-07	2031	0.098	0.20236
