# Supplementary material for: Effect of Water Regimen on Fruit Growth, Metabolomic Profile, and Postharvest Quality of ‘Hass’ Avocados
Source: Plants (Basel). 2026 Jun 11;15(12):1807. doi: 10.3390/plants15121807 (PMC13306940; doi:10.3390/plants15121807)
Supplement: Supplementary file 1 [file plants-15-01807-s001.zip › Table S5. Two-way ANOVA FAMEs exocarp.xlsx]

## Sheet: anova_between_sbj (5)
Supplementary Table S5. Two-way ANOVA output for fatty acid methyl esters FAMES (FDR cutoff of 0.05) in epicarp tissue. Time corresponds to developmental stage and treatment to irrigation treatments
	Time(F.val)	Time(raw.p)	Time(adj.p)	Treatment(F.val)	Treatment(raw.p)	Treatment(adj.p)	Interaction(F.val)	Interaction(raw.p)	Interaction(adj.p)
Stearic acid	12618	4.1e-07	2.46e-06	1268	0.268	0.536	1933	0.113	0.678
Oleic acid	3356	0.014	0.028	0.454	0.505	0.606	0.473	0.794	0.979
Linolenic acid	3344	0.014	0.028	2254	0.142	0.528	0.15	0.979	0.979
Palmitic acid	2.73	0.034	0.0468	0.779	0.383	0.5745	1047	0.406	0.979
Palmitoleic acid	2641	0.039	0.0468	0.206	0.653	0.653	0.712	0.619	0.979
